# Supplementary material for: Quantitative ASL Perfusion and Vessel Wall MRI in Tuberculous Meningitis: A Pre- and Post-Treatment Study
Source: J Clin Med. 2026 Jan 6;15(2):424. doi: 10.3390/jcm15020424 (PMC12842173; doi:10.3390/jcm15020424)
Supplement: Supplementary file 1 [file jcm-15-00424-s001.zip]

Archive with 1 entries (1 files):
- jcm-4010823-supplementary.pdf
